# Supplementary material for: A post-GWAS confirming effects of PRKG1 gene on milk fatty acids in a Chinese Holstein dairy population
Source: BMC Genet. 2019 Jul 3;20:53. doi: 10.1186/s12863-019-0755-7 (PMC6610796; doi:10.1186/s12863-019-0755-7)
Supplement: Supplementary file 1 — Table S1. PCR primer information of PRKG1 gene. (XLSX 12 kb) [file 12863_2019_755_MOESM1_ESM.xlsx]

## Sheet: Sheet1
Table S1 PCR primers information of PRKG1 gene
Gene	Location	Primer sequences (5'-3')	Product size (bp)	Annealing Temp (℃）
PRKG1	5' flanking region	F-GCTGCTACTGCTGCTGCTAA	755	60
		R-AGACTACCCAACGGCAAATG
PRKG1	5' flanking region	F-GCACACCTCTTGGAACACTG	761	60
		R-ACAGATTGGCTTCATCTACTCAT
PRKG1	5' flanking region	F-TGTTTCTAAAGGGATGATAGCAGA	710	60
		R-ACCACCCTGGATGTGAAGTG
PRKG1	5' flanking region	F-GGTGCAGAGGTGAGGGAAAT	711**	60
		R-GGTCTCACCCCATCACACA
PRKG1	5' flanking region	F-TTTGGGCTCCAGTTACAAGC	730	60
		R-GCAGCACTGACTGGCATTTA
PRKG1	exon 2	F-CCTGGCTTTGGTCTCAAGTC	617	60
		R-GTCTGAGAAACGTGCACAGC
PRKG1	exon 3	F-CAGTGTCTTTCCTGCTTCCA	617	60
		R-TGTGTGGTCTTAAGCAGAGCA
PRKG1	exon 4	F-TCTTGCATTGCATCTTGAGG	500	60
		R-AAACGCTAATTTATGAGTTCAAGG
PRKG1	exon 5	F-CGAAGGTTAATCACTTTCATTCC	534	60
		R-TGTGGGTTGCTTGAGAAGAG
PRKG1	exon 6	F-CATCATGTCTTTCCCCTGTT	483	60
		R-CAAAGTAACAATATGTTTGCCACA
PRKG1	exon 7	F-TCTAGCCTTGGGTAAAACTCCA	443	60
		R-GGAAATGGCAACCCATTCTA
PRKG1	exon 8	F-CTTGGAGTGCATGGGAATTT	414	60
		R-GCTGGAAATGGATAAAATTGGA
PRKG1	exon 9	F-TGTGGTTTCTCAGGACAAAGT	403	60
		R-GCAGAGTGAACCACTTCCAA
PRKG1	exon 10	F-AAAGATGTTTCCTGCTCTCAGTTT	410	60
		R-TGAGCAGCTTGCTTATTTTCA
PRKG1	exon 11	F-ACTGGCATGCAGTGGGTACT	461	60
		R-TTGGTACGGATTTAGGAACAAGA
PRKG1	exon 13	F-GGAGAATCTACGCCCTACAGTG	543	60
		R-TGAGTGACTGAACTGAACTGAACTT
PRKG1	exon 14	F-AGCAGGACATTGGTCTTTGG	404	60
		R-TTGAAAACAGTAATGCTGACACC
PRKG1	exon 15	F-TGCCTTTATTTTCGATGATGTG	564	60
		R-TTGCCTTCTCGGTGGTTATC
PRKG1	exon 16 and 17	F-GAGGGGTTAGTCACCAGCAC	718	60
		R-CAGGATCAGATGCGTCTAAATG
PRKG1	exon 18	F-AAAAACACACACACATTCCACTT	636	60
		R-GACAGAGCATGGTGGAGTCA
PRKG1	exon 19	F-AAACTCTGGAAGGGCAAAAA	742	60
		R-ACAGAACCGACAACCCTCAC
PRKG1	exon 19	F-TGTTCTCCACTGTTGCAATGA	701	60
		R-GGATGGATCTTAATCCCTCTCC
PRKG1	exon 19	F-CATGACAGAATGGGGGAAAA	760	60
		R-GCCTGCCGATAAAGGACTCT
PRKG1	exon 19	F-TGTGAAAGGAGGAGGAAGGA	720	60
		R-AAAAGCCCCAATTAAAAGCAA
PRKG1	exon 19	F-TTGGATTTTTCCCTCCCTTA	734**	60
		R-CAGCTAACAGATCAAACAAGTTGC
PRKG1	exon 19	F-TGTCCAAAGCAATCACCAAA	692**	60
		R-TGGAGAATGCACAAATCATCTC
PRKG1	exon 19	F-TGGAATATGCATGTGAAGCA	652**	60
		R-CACAGCTCTGGTACATTGAACA
PRKG1	exon 19	F-TGCTGCATGACAAAGACAAA	618	60
		R-CTCGGAAGTCCAAACCTCTG
PRKG1	exon 19	F-CAAGCCTCATCATGAAACCA	745**	60
		R-CAGTCCATGGAGTCACCAAA
PRKG1	3' flanking region	F-GACAAGATTCCAAGGGCAGA	652	60
		R-CAGGAAGAAACCCTGGATGA
PRKG1	3' flanking region	F-TGATCTTCTTTGACCCCAGA	713	60
		R-CGGTCACAGGCAATTTATGTT
PRKG1	3' flanking region	F-TCCAGGACAATGTTTTCCAA	632	60
		R-ATGGGCATGGCTTAGTTTCA
PRKG1	3' flanking region	F-GGAGCAGCCGTGAAGAGATA	654	60
		R-GGGACTCCTGCCCAGAGTAG
Note:** SNPs are detected
