# Supplementary material for: A post-GWAS confirming effects of PRKG1 gene on milk fatty acids in a Chinese Holstein dairy population
Source: BMC Genet. 2019 Jul 3;20:53. doi: 10.1186/s12863-019-0755-7 (PMC6610796; doi:10.1186/s12863-019-0755-7)
Supplement: Supplementary file 2 — Table S2. Information of significant SNPs used for estimating the Linkage disequilibrium (LD) between PRKG1 and SCD. (XLSX 10 kb) [file 12863_2019_755_MOESM2_ESM.xlsx]

## Sheet: Sheet1
Table S2 Information of significant SNPs used for estimating the Linkage disequilibrium (LD) between PRKG1 and SCD.
Gene	SNP name	Position (UMD 3.1)	Origin
PRKG1	g.6901713T>G	Chr26: 6901713	This study
	g.6902878T>G	Chr26: 6902878	This study
	g.6903365C>A	Chr26: 6903365	This study
	g.6903810G>A	Chr26: 6903810	This study
	g.6904047G>T	Chr26: 6904047	This study
	BTB-01077939	Chr26: 7685110	Li et al. 2014
	g.8344262A>T	Chr26: 8344262	This study
	BTA-111275-no-rs	Chr26: 9195089	Li et al. 2014
SCD	ARS-BFGL-NGS-71584	Chr26: 20290497	Li et al. 2014
	ARS-BFGL-NGS-23064	Chr26: 20365711	Li et al. 2014
	ARS-BFGL-NGS-77668	Chr26: 20393457	Li et al. 2014
	ARS-BFGL-NGS-2464	Chr26: 20444634	Li et al. 2014
	BTB-00930925	Chr26: 20474308	Li et al. 2014
	ARS-BFGL-NGS-39397	Chr26: 20716721	Li et al. 2014
	BTB-00930720	Chr26: 20903573	Li et al. 2014
	Hapmap46411-BTA-15820	Chr26: 20984335	Li et al. 2014
	Hapmap33073-BTA-162864	Chr26: 21180893	Li et al. 2014
	BTB-00931481	Chr26: 21226405	Li et al. 2014
	ARS-BFGL-NGS-110077	Chr26: 21322557	Li et al. 2014
	ARS-BFGL-NGS-108305	Chr26: 21363670	Li et al. 2014
	BTB-00931586	Chr26: 21409429	Li et al. 2014
	ARS-BFGL-NGS-114149	Chr26: 21702714	Li et al. 2014
	ARS-BFGL-NGS-116481	Chr26: 21977581	Li et al. 2014
	Hapmap24832-BTA-138805	Chr26: 22016380	Li et al. 2014
	ARS-BFGL-NGS-6259	Chr26: 22059103	Li et al. 2014
	BTB-00932332	Chr26: 22118554	Li et al. 2014
	rs211483324	Chr26: 21142129	Li et al. 2016
	rs41255693	Chr26: 21144708	Li et al. 2016
	rs41255692	Chr26: 21144824	Li et al. 2016
	rs41255691	Chr26: 21144884	Li et al. 2016
	rs41255690	Chr26: 21146391	Li et al. 2016
	rs41255688	Chr26: 21148111	Li et al. 2016
Note: Li et al. 2014: Li C, Sun DX, Zhang SL, Wang S, Wu XP, Zhang Q, Liu L, Li YH, Qiao L: Genome Wide Association Study Identifies 20 Novel Promising Genes Associated with Milk Fatty Acid Traits in Chinese Holstein. Plos One 2014, 9(5). Li et al. 2016: Li C, Sun D, Zhang S, Liu L, Alim MA, Zhang Q: A post-GWAS confirming the SCD gene associated with milk medium- and long-chain unsaturated fatty…
