# Supplementary material for: A post-GWAS confirming effects of PRKG1 gene on milk fatty acids in a Chinese Holstein dairy population
Source: BMC Genet. 2019 Jul 3;20:53. doi: 10.1186/s12863-019-0755-7 (PMC6610796; doi:10.1186/s12863-019-0755-7)
Supplement: Supplementary file 3 — Table S3. 48 breeds for 1575 individuals in the database of 1000 Bull Genomes Project. (XLSX 9 kb) [file 12863_2019_755_MOESM3_ESM.xlsx]

## Sheet: Sheet1
Table S3 48 breeds for 1,575 individuals in the database of 1000 Bull Genomes Project.
Breeds	No.
AlbertaComposite	31
Angler	5
Angus	141
AngusRed	16
BeefBooster	29
BelgianBlue	10
BeltedGalloway	1
BrownSwiss	97
Charolais	39
DanishRed	44
Eringer	2
FinnishAyrshire	25
Fleckvieh	145
Galloway	1
Gelbvieh	41
GelbviehLimousine	1
GuelphComposite	33
Guernsey	20
Hereford	37
HerefordPolled	4
Hinterwalder	3
Holstein	450
HolsteinCharolais	18
Jersey	66
JerseyLimousine	2
Limousin	31
LimousinHolstein	1
Marchigiana	8
Montbeliarde	28
Normande	24
NorwegianRed	24
OrigBraunvieh	8
OrigBraunviehBrownSwiss	18
Piedmontese	5
PiedmonteseNormande	1
Romagnola	2
Salers	1
ScotishHighland	2
Simmental	74
SimmentalAngus	1
SimmentalAngusRed	3
SimmentalDairy	12
SimmentalFleckviehPezzatarossa	43
SimmentalHolstein	5
Stabilizer	2
SwedishRed	16
TyroleanGrey	2
Vorderwalder	3
Note: No. was the number of individuals for each breed.
